# Supplementary material for: Plasma cell-free DNA methylation analysis for ovarian cancer detection: Analysis of samples from a case-control study and an ovarian cancer screening trial
Source: Int J Cancer. Author manuscript; Available in PMC 2025 Jan 27. (PMC7617350; doi:10.1002/ijc.34757)
Supplement: Table 1 [file EMS202206-supplement-Table_1.xlsx]

## Sheet: Sheet1
Supplementary Table 2. Details of targeted regions.
Reaction	Genomic coordinates (GRCh38/hg38)	Sequence	Gene	Amplicon size	Primer sequence 1	Primer Sequence 2
EFC 144	chr19:57709045-57709184	CCCAGGCCTGACGTGGGTCCCCCAGGG[CG]G[CG]T[CG]CCAAGGCTTAGA[CG]CTTT[CG]TGCAGGAGGGA[CG]A[CG]ACTCCCCTCA[CG]CCTT[CG]TGGCCCCAACT[CG]G[CG]CTCTGTATCTCTGATCCGGTGAACACACCTCAGA	ZNF154	140 bp	TTTAGGTTTGAYGTGGGTTTTTTAG	TCTAAAATATATTCACCRAATCAAAAATAACAAAA
EFC 204	chr1:151838308-151838461	GATATTCGGTGGAGAGCCGCAGCTGCC[CG]C[CG][CG]GGGCCCCAGG[CG]CAGCA[CG]CTCT[CG][CG][CG]TGGGC[CG]CAGCTGGCAGCACAGGAAGTCCAGGTGGAAGAG[CG]G[CG]G[CG]TGGG[CG]GCC[CG]G[CG][CG]G[CG][CG]GCAGTGCGGGCTGGTATCGGC	C2CD4D	154 bp	GATATTYGGTGGAGAGTYGTAGTTGTT	ACCRATACCAACCCRCACTC
EFC 228	chr2:218871554-218871664	GTTCTATGGGCGAGCTGCTGCAGTG[CG]GCTGCCAGG[CG]CCC[CG][CG]GG[CG]GGCCCCTCCC[CG]GCCCTC[CG]GCCTGCC[CG]GCACCCCCGACCCCCTGGCCCCGCGGGCTCCC	WNT6	111 bp	GTTTTATGGGYGAGTTGTTGTAGTG	AAAAACCCRCRAAACCAAAAAATC
