# Supplementary material for: Plasma cell-free DNA methylation analysis for ovarian cancer detection: Analysis of samples from a case-control study and an ovarian cancer screening trial
Source: Int J Cancer. Author manuscript; Available in PMC 2025 Jan 27. (PMC7617350; doi:10.1002/ijc.34757)
Supplement: Table 2 [file EMS202206-supplement-Table_2.xlsx]

## Sheet: Sheet1
Supplementary Table 4. Sample-level sequencing statistics of targeted regions.
set	id	sampleid	total_reads	mapping	methylated_cpgs_percentage	bisulfite_conversion_efficiency
Precision set	Precision_1_day	1	5029310	37.1	2.5	99.5
Precision set	Precision_1_night	1	7028580	69.7	2.3	99.5
Precision set	Precision_2_day	2	5716004	44.1	9.1	99.6
Precision set	Precision_2_night	2	4744608	54.8	10.1	99.5
Precision set	Precision_3_day	3	3625520	41.5	2.7	99.5
Precision set	Precision_3_night	3	6041982	64.3	3.4	99.5
Precision set	Precision_4_day	4	1620968	76.4	3	99.5
Precision set	Precision_4_night	4	1350288	80.2	2.3	99.5
Precision set	Precision_5_day	5	7039716	78.2	2.1	99.5
Precision set	Precision_5_night	5	6893240	69.7	1.7	99.5
Precision set	Precision_6_day	6	6067874	59.5	15.8	99.6
Precision set	Precision_6_night	6	6550000	62.9	17.1	99.5
Precision set	Precision_7_day	7	4475072	74.9	46.3	99.5
Precision set	Precision_7_night	7	1366620	78.7	44.9	99.5
Precision set	Precision_8_day	8	6116528	64	10	99.5
Precision set	Precision_8_night	8	7334202	72.8	12.3	99.5
Precision set	Precision_9_day	9	5166904	35.8	2	99.6
Precision set	Precision_9_night	9	5319862	38.7	2.2	99.5
Precision set	Precision_10_day	10	3088712	63.2	32.9	99.5
Precision set	Precision_10_night	10	626038	73.8	35.6	99.5
Precision set	Precision_11_day	11	5838150	53	2.4	99.5
Precision set	Precision_11_night	11	5270922	35.6	1.4	99.4
Precision set	Precision_12_day	12	1659754	11.9	1.3	99.6
Precision set	Precision_12_night	12	3512924	39.8	1.2	99.6
Precision set	Precision_13_day	13	4772100	56.6	4.6	99.6
Precision set	Precision_13_night	13	2555804	30.9	3.9	99.6
Precision set	Precision_14_day	14	6249730	61.4	2.1	99.6
Precision set	Precision_14_night	14	4914186	63.7	2	99.5
Precision set	Precision_15_day	15	1475004	53.2	11.3	99.5
Precision set	Precision_15_night	15	5952386	75	13.1	99.5
Early detection set	Early_Detection_1	1	4710542	62.1	1.6	99.6
Early detection set	Early_Detection_2	2	2479096	36.5	1.4	99.6
Early detection set	Early_Detection_3	3	2847304	17.2	2.5	99.6
Early detection set	Early_Detection_4	4	2765444	53.7	1.5	99.6
Early detection set	Early_Detection_5	5	2795674	40.8	1.6	99.5
Early detection set	Early_Detection_6	6	5099706	67	1.9	99.5
Early detection set	Early_Detection_7	7	2044002	34.7	1.3	99.6
Early detection set	Early_Detection_8	8	5155670	35.1	2.2	99.7
Early detection set	Early_Detection_9	9	1373466	10.3	11.2	99.5
Early detection set	Early_Detection_10	10	2332562	26.8	2.5	99.7
Early detection set	Early_Detection_11	11	3320602	34.2	3	99.4
Early detection set	Early_Detection_12	12	1787588	36.3	2.2	99.5
Early detection set	Early_Detection_13	13	2641308	29.2	1.5	99.5
Early detection set	Early_Detection_14	14	6588148	49.9	2.6	99.7
Early detection set	Early_Detection_15	15	11857426	53	1.9	99.7
Early detection set	Early_Detection_16	16	2258188	14.8	1.9	99.6
Early detection set	Early_Detection_17	17	6035832	48.9	2.2	99.6
Early detection set	Early_Detection_18	18	5498332	34.2	1.9	99.6
Early detection set	Early_Detection_19	19	1035384	15.4	1	99.6
Early detection set	Early_Detection_20	20	4518170	48	1.6	99.6
Early detection set	Early_Detection_21	21	3818310	45.5	1.8	99.5
Early detection set	Early_Detection_22	22	8304478	58	3	99.6
Early detection set	Early_Detection_23	23	3073206	44.2	1.9	99.6
Early detection set	Early_Detection_24	24	6487390	32.7	3.3	99.5
Early detection set	Early_Detection_25	25	5416282	15.6	4.9	99.3
Early detection set	Early_Detection_26	26	5334406	35.2	1.6	99.6
Early detection set	Early_Detection_27	27	6267034	25.2	5.2	99.5
Early detection set	Early_Detection_28	28	5903078	7.2	2.8	99.6
Early detection set	Early_Detection_29	29	7057198	59.2	2	99.6
Early detection set	Early_Detection_30	30	3533904	24.9	1.7	99.6
Early detection set	Early_Detection_31	31	1241774	12.2	1.4	99.5
Early detection set	Early_Detection_32	32	2019886	23	1.9	99.6
Early detection set	Early_Detection_33	33	1812396	5.4	2.4	99.4
Early detection set	Early_Detection_34	34	2047138	29.2	2	99.6
Early detection set	Early_Detection_35	35	4640258	26.6	2.4	99.5
Early detection set	Early_Detection_36	36	6207470	32.1	3.1	99.5
Early detection set	Early_Detection_37	37	5154572	31.5	4	99.3
Early detection set	Early_Detection_38	38	4016314	61.9	1.4	99.6
Early detection set	Early_Detection_39	39	6209948	37	3.8	99.5
Early detection set	Early_Detection_40	40	7629092	56.9	2.8	99.5
Early detection set	Early_Detection_41	41	5567326	35.8	2.1	99.6
Early detection set	Early_Detection_42	42	7928876	51.5	2.6	99.4
Early detection set	Early_Detection_43	43	6178864	42.1	2.3	99.6
Early detection set	Early_Detection_44	44	2868420	30.8	2.1	99.6
Early detection set	Early_Detection_45	45	6411678	23.1	3.3	99.5
Early detection set	Early_Detection_46	46	1187830	10.5	1.7	99.6
Early detection set	Early_Detection_47	47	1629580	27.8	4.3	99.6
Early detection set	Early_Detection_48	48	8312408	62.4	2	99.7
Early detection set	Early_Detection_49	49	2861176	28.1	2.1	99.5
Early detection set	Early_Detection_50	50	70634	8.8	0.9	99.8
Early detection set	Early_Detection_51	51	1856558	48.5	1.6	99.6
Early detection set	Early_Detection_52	52	1479116	52.3	1.7	99.6
Early detection set	Early_Detection_53	53	6164734	75.9	2.4	99.7
Early detection set	Early_Detection_54	54	1843604	38.2	1.4	99.6
Early detection set	Early_Detection_55	55	1740940	21.1	5.8	99.5
Early detection set	Early_Detection_56	56	3311500	54.5	1.3	99.6
Early detection set	Early_Detection_57	57	3322856	5.9	0.9	99.7
Early detection set	Early_Detection_58	58	8001294	86.2	1.8	99.6
Diagnostic set	Diagnostic_9	9	6402628	9.4	14.6	99.1
Diagnostic set	Diagnostic_10	10	8741016	17.6	8.3	99.1
Diagnostic set	Diagnostic_15	15	6158222	10.7	7.4	99.2
Diagnostic set	Diagnostic_17	17	2400492	14.4	19.7	99.4
Diagnostic set	Diagnostic_22	22	4121236	10.9	26.6	98.2
Diagnostic set	Diagnostic_25	25	4411376	18.4	5.3	99.4
Diagnostic set	Diagnostic_26	26	5961888	17.1	6.3	99.3
Diagnostic set	Diagnostic_28	28	5540846	23.7	4.8	99.4
Diagnostic set	Diagnostic_31	31	9337254	30.8	3.3	99.5
Diagnostic set	Diagnostic_34	34	9436940	31.8	4.1	99.6
Diagnostic set	Diagnostic_62	62	5271694	18.8	7.9	99.2
Diagnostic set	Diagnostic_64	64	4592860	16.2	7.5	99.2
Diagnostic set	Diagnostic_65	65	6002012	17.3	5	99.4
Diagnostic set	Diagnostic_67	67	3283078	8.3	9.3	99.2
Diagnostic set	Diagnostic_68	68	7844038	35.6	7.3	99.4
Diagnostic set	Diagnostic_1	1	22262086	2.3	17.1	98.7
Diagnostic set	Diagnostic_2	2	19242386	27.1	4.6	99.4
Diagnostic set	Diagnostic_3	3	12956882	12.2	7.1	99.3
Diagnostic set	Diagnostic_4	4	14131326	8.4	6.7	99.2
Diagnostic set	Diagnostic_5	5	15608584	14.9	5.8	99.5
Diagnostic set	Diagnostic_6	6	14361940	5.5	10.7	99.1
Diagnostic set	Diagnostic_7	7	4988296	7.3	3.1	99.6
Diagnostic set	Diagnostic_8	8	4971772	15.6	6.1	99.3
Diagnostic set	Diagnostic_11	11	13414112	17.6	4.8	99.3
Diagnostic set	Diagnostic_12	12	10890554	9.1	13.2	98.8
Diagnostic set	Diagnostic_13	13	19161636	10.3	3.9	99.5
Diagnostic set	Diagnostic_14	14	12799476	7.1	13.3	98.8
Diagnostic set	Diagnostic_16	16	7389956	18.9	4.4	99.3
Diagnostic set	Diagnostic_18	18	21278872	25.3	3.6	99.5
Diagnostic set	Diagnostic_19	19	16816296	17.8	4.9	99.4
Diagnostic set	Diagnostic_20	20	4120180	16.5	7.1	99.5
Diagnostic set	Diagnostic_21	21	1452182	14.2	3.7	99.5
Diagnostic set	Diagnostic_23	23	18464994	46.5	3	99.5
Diagnostic set	Diagnostic_24	24	10772406	13.5	5.4	99.5
Diagnostic set	Diagnostic_27	27	14596822	21.1	4.5	99.4
Diagnostic set	Diagnostic_29	29	7481476	8.6	6.6	99.3
Diagnostic set	Diagnostic_30	30	12119776	10.6	9.2	99.4
Diagnostic set	Diagnostic_32	32	28227132	35.4	1.8	99.6
Diagnostic set	Diagnostic_33	33	16638404	47.9	6.6	99.6
Diagnostic set	Diagnostic_35	35	21536038	21.8	2.5	99.6
Diagnostic set	Diagnostic_36	36	12611566	17.7	3.8	99.5
Diagnostic set	Diagnostic_37	37	19662862	34.9	4.5	99.4
Diagnostic set	Diagnostic_38	38	11356702	29.3	3.8	99.4
Diagnostic set	Diagnostic_39	39	16401400	28.4	10.2	99.5
Diagnostic set	Diagnostic_40	40	3288306	19.8	4.9	99.3
Diagnostic set	Diagnostic_41	41	13623908	15	5.2	99.4
Diagnostic set	Diagnostic_42	42	17386248	27.5	5.1	99.5
Diagnostic set	Diagnostic_43	43	16065216	10.7	5.4	99.4
Diagnostic set	Diagnostic_44	44	13273866	25.6	6.5	99.5
Diagnostic set	Diagnostic_45	45	16751246	28.3	4.8	99.5
Diagnostic set	Diagnostic_46	46	21151140	12.4	3.8	99.5
Diagnostic set	Diagnostic_47	47	17631534	11.6	5.4	99.4
Diagnostic set	Diagnostic_48	48	17061808	21.8	5.1	99.4
Diagnostic set	Diagnostic_49	49	11558168	18.5	5.9	99.3
Diagnostic set	Diagnostic_50	50	8657974	10.9	8.1	99.2
Diagnostic set	Diagnostic_51	51	14719798	15.5	5.6	99.4
Diagnostic set	Diagnostic_52	52	18974012	46.9	6.9	99.6
Diagnostic set	Diagnostic_53	53	17350254	9.7	6.2	99.4
Diagnostic set	Diagnostic_54	54	12877920	10.8	5.9	99.5
Diagnostic set	Diagnostic_55	55	11167564	21.6	4.8	99.5
Diagnostic set	Diagnostic_56	56	11495250	32.9	3.6	99.5
Diagnostic set	Diagnostic_57	57	30248978	16.3	5.8	99.6
Diagnostic set	Diagnostic_58	58	23155652	16.6	6.1	99.4
Diagnostic set	Diagnostic_59	59	11103680	11.9	8.6	99.4
Diagnostic set	Diagnostic_60	60	15018824	61.8	3.7	99.6
Diagnostic set	Diagnostic_61	61	11924064	33	5.2	99.6
Diagnostic set	Diagnostic_63	63	3631186	13.3	7.5	99.1
Diagnostic set	Diagnostic_66	66	20115226	24.7	4.6	99.4
